# Supplementary material for: High-resolution mapping of brain vasculature and its impairment in the hippocampus of Alzheimer's disease mice
Source: Natl Sci Rev. 2019 Aug 28;6(6):1223–38. doi: 10.1093/nsr/nwz124 (PMC8291402; doi:10.1093/nsr/nwz124)
Supplement: nwz124_Supplemental_Files [file nwz124_supplemental_files.zip]

Archive with 4 entries (4 files):
- Supplementary_data.docx
- Supplementary_Movie_1.mp4
- Supplementary_Movie_2.mp4
- Supplementary_Movie_3.mp4
